# Supplementary material for: The Prevalence of Immediate Hypersensitivity Reactions to the BNT162b2 mRNA Vaccine against SARS-CoV-2: Data from the Vaccination Campaign in a Large Academic Hospital
Source: Vaccines (Basel). 2023 Apr 27;11(5):903. doi: 10.3390/vaccines11050903 (PMC10223765; doi:10.3390/vaccines11050903)
Supplement: Supplementary file 1 [file vaccines-11-00903-s001.zip]

Archive with 1 entries (1 files):
- vaccines-2346102-supplementary.pdf
